# Supplementary material for: Targeting EGFR and Monitoring Tumorigenesis of Human Lung Cancer Cells In Vitro and In Vivo Using Nanodiamond-Conjugated Specific EGFR Antibody
Source: Pharmaceutics. 2022 Dec 28;15(1):111. doi: 10.3390/pharmaceutics15010111 (PMC9865332; doi:10.3390/pharmaceutics15010111)
Supplement: Supplementary file 1 [file pharmaceutics-15-00111-s001.zip]

Archive with 3 entries (2 files):
- pharmaceutics-2020771-supplementary/Videos/
- pharmaceutics-2020771-supplementary/Videos/Video_Cet treated_3D protein G beadWvga.mov
- pharmaceutics-2020771-supplementary/Videos/Video_ND-Cet treated_3D protein G beadWvga.mov
